# Supplementary material for: The Promise and Challenges of Determining Recombinant Bovine Growth Hormone in Milk
Source: Foods. 2022 Jan 20;11(3):274. doi: 10.3390/foods11030274 (PMC8834339; doi:10.3390/foods11030274)
Supplement: Supplementary file 1 [file foods-11-00274-s001.zip]

Archive with 1 entries (1 files):
- foods-1517040-supplementary.pdf
